# Supplementary material for: Phage-antibiotic synergy: Cell filamentation is a key driver of successful phage predation
Source: PLoS Pathog. 2023 Sep 13;19(9):e1011602. doi: 10.1371/journal.ppat.1011602 (PMC10519598; doi:10.1371/journal.ppat.1011602)
Supplement: S1 Table — The values indicated in the tables were used to obtain the curves in Fig 9B and 9C. (XLSX) [file ppat.1011602.s008.xlsx]

## Sheet: Sheet1
Parameter	Value	Description
K	107 cells	Carrying capacity of the bacteria population
µs	10-7 cells-1 h-1	Mutation rate of regular-size cells
µF	5 10-6 h-1	Mutagenesis rate of filaments
r	1 h-1	Bacterial reproduction rate
d	0 h-1	Mortality rate of cells
dv	0 h-1	Mortality rate of the free virus
aS	10-7 h-1 cells-1	Phage adsorption rate (regular-size cells)
aF	2.8 10-7 h-1 cells-1	Phage adsorption rate (filamenting cells)
BS	100 virions	Phage burst-size (regular-size cells)
BF	200 virions	Phage burst-size (filamenting cells)
γ	0.01 h-1	Recovery rate from filamentation
σ	0.1 h-1	Filamentation rate (induced by antibiotics)
SW (0)	105 cells	Initial density of bacteria (it was assumed that
		all other cells were initially absent)
V (0)	1000 virions	Initial density of the virus
